# Supplementary material for: The Role of Artificial Intelligence in Orthognathic Surgery: A Scoping Review
Source: Dent J (Basel). 2026 May 11;14(5):286. doi: 10.3390/dj14050286 (PMC13206008; doi:10.3390/dj14050286)
Supplement: Supplementary file 1 [file dentistry-14-00286-s001.zip]

Archive with 1 entries (1 files):
- dentistry-4096661-supplementary.pdf
